# Supplementary material for: Effects of Pilates combined with breathing exercise on lung function, body posture and postural stability among female college students: A randomized controlled trial
Source: PLoS One. 2025 Aug 20;20(8):e0330874. doi: 10.1371/journal.pone.0330874 (PMC12367138; doi:10.1371/journal.pone.0330874)
Supplement: S1 File — (XLSX) [file pone.0330874.s001.xlsx]

## Sheet: 张洁.前中后测数据时间效应-7.3
Group	Age(years)	Height(cm)	weight1(kg)	weight(kg)2	weight(kg)3	Grip Strength (kg)1	Grip Strength(kg)2	Grip Strength(kg)3	Sit-and-Reach Test(cm) 1	Sit-and-Reach Test(cm)2	Sit-and-Reach Test(cm)3	Bust Circumference(cm)1	Bust Circumference(cm)2	Bust Circumference(cm)3	Waist Circumference(cm)1	Waist Circumference(cm)2	Waist Circumference(cm)3	Hip circumference(cm)1	Hip circumference(cm)2	Hip circumference(cm)3	Round Shoulder Angle(°)1	Round Shoulder Angle(°)2	Round Shoulder Angle(°)3	Anterior Pelvic tilt Angle(°)1	Anterior Pelvic tilt Angle(°)2	Anterior Pelvic tilt Angle(°)3	Anterior Pelvic tilt Dimension(cm)1	Anterior Pelvic tilt Dimension(cm)2	Anterior Pelvic tilt Dimension(cm)3	Bi-acromial breadth (BAD)(cm)1	Bi-acromial breadth (BAD)(cm)2	Bi-acromial breadth (BAD)(cm)3	VC(L)1	VC(L)2	VC(L)3	FVC(L)1	FVC(L)2	FVC(L)3	FEV1((L))1	FEV1(L)2	FEV1(L)3	FEV1%1	FEV1%2	FEV1%3	PEFR(L/s)1	PEFR(L/s)2	PEFR(L/s)3	MMF(L/s)1	MMF(L/s)2
1	20	161	49.85	46.8	46	28	23.3	24.7	12.4	15.3	17.5	76	74.4	74.5	62.5	61.5	61.2	88	86.3	86	77	76.9	56.3	17.2	24	30.1	75	75.4	70	38	36.5	36.8	2.65	2.59	2.74	2.53	2.57	2.69	2.16	2.57	2.69	85	100.09	99.99	2.4	5.13	4.57	2.16	4.37
1	19	159	52.05	51	53	22.7	23.2	21.6	31	30.4	29.2	84	83.3	83.5	65	65	65	94	93.5	94	50.4	67.6	78.1	31.7	28.2	29.8	83	82	82	38	36.5	35.7	2.67	2.8	2.87	2.67	2.8	2.87	1.11	2.04	1.24	42	72.88	43.17	1.2	2.11	1.34	0.96	2.01
1	19	158	54.4	52.05	52	24.8	24	24.1	22.2	21.6	22.2	89	86	83.5	95	69.4	68.5	69.5	93.6	93	21.1	55.4	50.9	20.8	27	25.6	85.5	85.8	82.5	39	38.3	93	3.23	3.14	2.82	3.06	2.84	2.82	3	1.84	2.8	98	99.95	99.32	4.54	4.08	4.82	3.92	3.76
1	19	161	76.55	69.35	72	31.1	25.2	28.5	0.2	3.9	4.9	101.5	95	96	80.5	75.5	77	108	103	103.5	50.8	52.8	57.2	15.6	12.4	18.4	100	90.5	81.5	42	38.5	39	3.04	2.72	2.44	3.04	2.67	5.44	2.96	2.67	2.44	97	99.94	99.99	5.54	4.18	3.62	4.51	3.76
1	18	152	49.2	48.65	48	15.7	21.4	23.9	1.8	5.4	5.8	81.3	79	77	66	64.5	63	90	92.2	88.5	43.7	64.6	53.4	12.3	21.3	15.5	80.2	77.5	72.5	39	36.9	36	2.41	2.29	2.14	2.38	2.29	2.14	1.96	1.95	2.09	82	85.1	97.65	2.43	2.43	2.62	1.88	1.96
1	20	172	51.7	51.15	53	30.7	28.6	26.7	19	17.7	19.8	76.5	79	79	62	63.5	64	90	88.5	90.5	45	62.3	62.8	17.2	15.4	19	76.8	72.5	75	40	37.5	38.5	3	2.95	2.81	3	2.95	2.76	2.19	2.3	2.59	73	77.9	93.86	3.11	2.57	3.2	1.9	2.19
1	19	161	51.6	48.35	48	31.5	25.2	23.4	24.6	26.8	27	79.3	78	76	68	64.5	63	92.5	88	87.5	56.9	76	55.9	22.1	25.8	32.1	83.2	72	72	42	39.2	35.7	3.11	2.96	2.9	3.05	2.96	2.9	2.24	2.77	2.88	73	93.6	99.33	2.36	3.73	4.92	2.13	3.1
1	20	159	73.05	71.55	74	26.6	30.9	31	17	19	18	101	98	100	84.5	84.5	87.5	106	103	106	37.6	48.5	52.1	18.8	19.3	17.7	98.5	100	95.5	41.5	37.2	40.5	2.88	2.94	2.94	1.68	2.9	2.94	1.68	2.85	2.79	100	98.26	94.89	2.93	3.76	3.87	2.75	3.64
1	19	158	56.1	56	53	25.3	26.6	24.3	25.8	29	28.6	85	82	82	71	67	69	95	95.5	91.5	33.7	62.5	69.3	14.9	28.5	23	90	76.5	82.5	39.5	35.5	38	4.18	3.73	3.79	3.76	3.63	3.79	2.93	2.91	3.1	78	80.19	81.81	4.25	3.6	4.21	2.75	2.77
1	18	167	51.1	50	50	23.5	24	23.8	12.8	14.5	14.4	82.5	79.5	78	65.5	64.5	65.5	94	87	90	39.5	69.8	73.2	21.1	17	29.1	87.5	87	73.5	40	37.5	39.5	2.77	2.75	2.89	2.77	2.75	2.8	2.15	2.45	2.66	78	89.12	94.93	2.19	3.25	4.05	1.97	2.65
1	19	148	47.1	46.55	46	24.3	23.5	21.8	13.6	17.2	15.2	84.5	83	84	70.5	69.5	66.5	87.5	84	85.6	51.5	70	66.8	14.3	20.2	28	84	75.5	76.5	36.5	34.5	35	2.7	2.65	2.76	2.7	2.64	2.49	2.41	2.63	2.49	89	99.6	100.06	4.1	4.75	5.36	2.44	4.15
1	18	160	55.95	55	57	28.5	25.2	24.1	18.6	23.1	21	84.5	85.2	85	71.5	70.9	73.5	93	95	94.5	40.7	61.4	53.3	14.9	15	22.4	87.5	98.5	88	39	37.1	37.5	3.28	3.26	3.28	2.88	3.15	3.26	2.77	3.07	3.05	96	97.45	93.6	5.22	5.03	4.88	3.91	4.22
1	19	161	59.25	57.85	56	30.9	23.5	24.7	23.8	21.7	22.4	87	86.5	81	74	74	70	95.5	94	93	71.9	73.3	74.5	14.8	18.4	23.8	81.5	79	75	40.5	38.5	37.5	3.11	2.26	2.02	3.06	1.62	2.02	2.27	1.6	2.02	74	98.78	99.99	2.56	2.35	3.69	2.14	2.11
1	19	156	50.1	48.35	50	24.8	22.4	21.4	22.3	23.3	22.8	83.4	81.5	81.5	65	64.3	66	90.5	88.8	87.5	53.1	68.2	67.2	18.5	24.4	22.5	81	80	70	40	37.8	37.5	2.71	2.66	2.71	2.59	2.66	2.69	2.42	2.24	2.36	93	84.27	87.73	4.5	4.01	3.24	2.93	2.42
1	19	171	56.65	54	55	25.2	27.1	22.7	12.6	15	17.6	83.5	83	85	67	64	67	90.5	89.3	91	45	53.4	63.4	17.7	17.3	15.9	81.5	75.5	84	40.5	38.7	38.5	4.02	3.69	3.56	3.98	3.67	3.33	3.01	3.04	3.13	76	82.81	94	3.19	3.21	4.08	2.84	2.98
1	18	161	63.25	63.35	61	19.2	19.1	17.7	13.6	21.8	16.5	86.5	82	83.8	71.5	72	71	106.3	103.5	108.7	68.4	73.7	63.9	21	17	23.2	83	86.5	89.3	41	39.7	41.2	2.59	2.89	2.82	2.22	2.81	2.82	1.29	2.49	2.21	58	88.65	78.4	1.56	3.08	2.37	1.14	2.48
1	19	163	61.4	62.5	62	22	22.3	24.8	12	17	19.7	88.8	91.5	90	77	79	78	96.5	97.5	94.5	41	45	72.9	9.3	5.6	14	85	87	88.3	40.5	39.3	41	3.36	2.97	3.31	3.36	2.67	3.31	2.75	2.58	2.95	82	96.67	89.2	3.52	3.47	5.25	2.79	2.73
1	20	163	50.65	51.15	51	26.7	25.9	21.4	22.6	21.8	27	81	78.9	78.5	63	63.4	62	88	91.6	87.5	36.7	58.8	37.5	32.8	33.3	24.5	79.5	78	80	39	37.6	39.5	3.3	3.1	3.26	3.05	0.85	3.26	3.03	2.81	3.2	99	98.55	98.08	4.22	3.77	5.35	3.85	3.46
1	19	150	45.45	45	45	21.7	22.6	25.1	15	14.4	12.2	79.8	74.5	77.8	66	64	67	88.5	87.5	84.5	43.1	53.5	56	15.1	13.6	16.3	80.5	78.2	76	39	36.7	38.5	2.34	2.55	2.42	2.34	2.36	2.38	2.24	2.36	2.37	96	100.02	99.56	2.63	5.13	5.05	2.37	4.07
1	19	166	55.7	58	56	30.4	29.5	29.4	11.1	11.6	12.2	86	83.6	81	69.5	71.3	70	93.5	96.8	88	47.1	0	77.2	26.1	22.4	31.8	85.5	85	83.5	41	37.7	39	3.31	3.14	3.18	2.59	3.14	3.18	2.46	2.47	2.89	95	78.66	90.9	3.19	3.44	3.91	2.55	2.24
1	21	149	57.2	57.9	57	26.4	27.2	21.9	21	21.6	21.5	88.8	86	90	74.5	73.5	74	97.5	97.5	97	58.1	50.5	57.9	12.5	15.4	16.4	83	79.5	82	38	35.5	34	3.08	3.05	2.97	3.05	3	2.88	2.36	2.68	2.62	77	89.34	90.98	3.4	4.25	3.57	2.1	2.8
1	19	157	45.1	43.5	42	28.6	27.5	27.2	19	19.4	19.6	78.5	78	78	63.5	62	62	87.5	88.5	84.5	43.4	63.4	62.2	15.7	21	23.1	75.8	71.5	70	37	32.3	33.5	3.21	2.84	2.63	3.21	2.1	2.16	2.82	2.1	2.16	88	99.96	99.99	4.52	4.67	4.95	3.05	3.81
2	19	168	51.55	51.3	51	29.4	27.3	26.4	10.7	14.8	14.2	78.5	78	80	68.5	67.5	66.7	89	89	87	42	67.2	64.3	18.4	17.9	26.8	79.5	87	79	38.5	38.5	38	2.87	2.68	2.63	2.87	2.48	2.48	2.4	2.11	2.18	84	85	87.9	2.7	2.63	2.81	2.35	2.09
2	18	168	54.4	52.05	53	26.4	18.8	20.3	8.6	11	13.8	81.5	78	78	65	63	65	93.5	90	91	45	51.6	42.1	18.8	15	22.8	80.5	81	77.5	41.5	35.4	37	3.12	2.78	2.98	2.89	2.69	2.81	2.11	1.98	2.21	73	73.62	78.63	2.21	2.56	2.54	2.05	1.79
2	18	157	55.05	51.9	52	25.1	23	19.4	17.6	19.8	19.8	84.3	80.8	81.2	66.5	66.4	68.3	93.3	89.5	88.2	38.4	59.7	48.8	10.2	21.4	22.7	82	80	84.2	40	39.8	39.5	2.44	2.22	2.19	2.41	2.11	2.13	2.35	2.09	2.13	98	99.12	99.97	3.89	3.63	3.88	3.11	3.13
2	19	154	53.7	55	56	28.8	26.8	22.4	27	14.6	17.1	84.5	84.5	86	68.5	69.4	70	95	93.8	94.6	53.9	67.1	54.9	18	26.8	36.8	88.5	87	81.5	38.5	36.8	38.5	2.69	2.92	2.8	2.23	2.72	2.53	2.09	2.59	2.27	94	92.76	89.75	3.33	4.59	4.52	2.72	3.45
2	19	156	52.85	49.9	52	25.6	25.9	23.8	20.8	22.6	22.7	84.9	81.9	83	69	66	68.5	94.3	89	89	70.8	73.1	0	20.1	28.5	18.4	80	73.6	74	37	36.3	35.5	3.05	2.59	2.78	3.05	2.58	2.78	2.15	2.12	2.61	70	82.17	93.87	2.45	2.31	3.65	1.87	2.14
2	18	156	51.1	51.2	52	27.1	28.4	24.8	17.2	16.2	18.2	76.8	75	75	65.8	66	67	92.3	88.5	93	72.1	70.2	71.6	17.2	20.8	23.6	77.3	79	81	41	39.5	40.5	2.76	2.27	2.38	2.62	1.61	2.36	2.39	1.61	2.2	91	100.05	93.17	4.17	2.38	4.3	2.87	2.31
2	20	162	48	48.9	47	23.5	19.6	19.1	11.4	11.3	8	83	81.8	79	64	64	60.5	89	89	87	46.3	59	50.6	14.1	20.1	18.4	80	77	75	40	39.5	38	3.14	2.75	2.48	1.31	2.75	1.86	1.31	2.15	1.86	100	78.24	100.03	3.36	2.53	3.04	3.04	2.04
2	19	157	50.15	50.6	49	24.2	24.8	23.2	7.6	13.4	6	80	80	78	65.8	67.2	64	93.5	91.5	89	55.2	67.5	67.1	22.8	29.5	35.3	84.5	89	80	39	36.6	37	3.13	2.78	2.77	2.81	2.12	2.31	2.79	2.12	2.31	99	99.94	99.99	3.95	3.57	4.4	3.61	3
2	20	157	56.25	57	58	27	27	24.8	5.8	11	8.9	89.5	86	87.8	75.5	77.5	76.5	97	96.6	96.3	56.9	66	57.6	21.2	15.4	24.5	88.8	82	92.4	40.5	40.3	40.6	2.61	3.24	2.8	2.61	3.17	2.25	2.37	3.06	2.24	91	96.55	99.61	3.07	3.95	3.38	2.6	3.5
2	19	162	50.65	51.45	52	26.1	24	27.1	15.6	18.1	19.8	81	81.2	83	63.5	62.5	63	91.5	93.4	92	65.7	62.2	64.8	26.8	26.6	20.8	86.5	79	74.5	41.7	39.5	40	2.26	2.52	2.45	2.26	2.15	2.39	1.13	1.94	2.17	50	90.27	90.79	1.28	2.65	3.42	0.91	2.12
2	19	157	53.9	51.6	52	26.3	23.8	23.8	17.1	18.1	17.1	88.4	85.6	68.5	69.5	69	85	93.4	94.5	90.5	53.5	50.9	49.4	23.4	24.2	24.6	83.5	82.2	79	40.2	40.2	37.5	3.12	2.39	2.05	2.86	2.21	2.05	2.75	2.16	2.02	96	97.83	98.52	4.27	3.01	3	3.53	2.74
2	20	155	51.45	49.4	52	29.8	22.9	26.4	23.4	23.5	18.9	79	77.5	81	67.8	67	69.5	91.5	88	89.5	48.5	68.6	55.6	26.9	24.6	26.7	87	83.5	82	40.2	39	39.5	2.89	2.52	2.71	2.66	2.45	2.26	2.31	2.16	2.23	87	88.21	98.63	3.35	2.75	3.21	2.38	2.25
2	19	155	51.95	51.2	52	28.8	31.4	32.3	22.2	25	22.4	72.3	79	81	82	72.5	68.5	93	90.5	92.5	44.1	60.9	71.2	27.5	19.2	16.9	83	76.5	80	37.7	37.3	37	2.25	1.91	2.06	2.16	1.91	2.06	2.16	1.84	2.05	100	96.35	99.57	3.1	3.88	4.1	2.96	2.22
2	18	157	54.95	52.9	53	24.7	22.2	21.5	13	12.6	12	83.5	82	81	71.5	70	71	94.5	92	91	51.7	67.9	58.1	22	19.4	23.8	85.5	86	81.5	38.5	39.5	38.5	3.18	3.37	3.53	2.13	2.74	2.22	2.13	2.53	2.19	100	92	98.59	6.02	4.65	5.03	3.97	2.96
2	18	160	50.7	50.9	49	31.7	24.1	27.5	30	33	29.2	83	79	81	70	68.5	66.5	93.5	88.5	89.5	57.7	70.6	66.6	17.9	16.2	21	79.5	76	73	40	36.5	36.5	3.31	3.36	2.75	3.31	3.36	2.75	1.6	2.79	2.7	48	82.99	98.18	1.6	4.32	4.61	1.29	2.9
2	19	172	50.15	48.35	49	27.8	26	27.7	12.1	12	11.5	81.5	78.8	79	63	62.3	62	88	85.8	84.5	47.8	70	64.2	16.5	21.5	15.5	75.4	70.3	72	41.5	39.5	37.7	3.11	2.75	2.49	3.01	2.75	2.48	2.24	2.57	2.46	74	93.42	99.17	2.87	3.05	3.42	2	2.8
2	19	162	50.15	49.9	49	20.9	25.2	22.7	11.6	15.7	14.4	84	83.9	81	67.4	68	64	91.2	90.5	89.5	43.1	57.7	65.7	13.3	13.4	18.8	77.6	79.5	75	38	36.6	37	2.88	2.87	2.67	2.88	2.87	2.57	2.88	2.87	2.24	100	99.99	87.11	4.71	4.18	3.2	4.38	3.95
3	18	164	68.5	67.4	67	24.4	21.2	21.2	20.8	19.5	19.5	86	90.5	90.5	70	74	74	101	101	101	60.6	59.2	59.2	24.1	30.5	30.5	81	90.5	90.5	40	41	41	3.13	2.89	2.89	3.13	2.73	2.73	0.71	2.13	2.13	23	78.06	78.06	0.84	2.77	2.77	0.74	1.97
3	19	167	50.15	50.1	50	29.6	28.5	28.5	23.8	20.6	20.6	76	80.5	80.5	66	64.5	64.5	90.5	86.5	86.5	58.2	60.8	60.8	31.1	26.1	26.1	78.5	84	84	38	39.2	39.2	2.83	2.68	2.68	2.83	2.68	2.68	2.25	2.19	2.19	80	82	82	2.72	2.94	2.94	2.12	2.11
3	19	161	52.3	51.9	51	25	22.8	22.8	8.2	9.4	9.4	86	85	85	66.5	67	67	91	88	88	42	40.2	40.2	20.7	14.8	14.8	75	76	76	39	38.5	38.5	2.61	2.59	2.59	2.5	2.5	2.5	2.37	1.98	1.98	95	79	79	3.11	2.31	2.31	2.69	1.9
3	19	162	45.15	46.45	46	28.1	21.2	21.2	12.7	12.6	12.6	73	74	74	63	64	64	83	86.5	86.5	51.9	56.8	56.8	18.6	19.8	19.8	73	72.5	72.5	37	39	39	3.33	3.31	3.31	2.94	3.19	3.19	1.97	1.83	1.83	67	57	57	2	1.92	1.92	1.9	1.65
3	19	160	55.5	53.7	53	31.1	30.1	30.1	21.6	21.8	21.8	87	86	86	72	69	69	92	90	90	62.9	58	58	14.3	12.8	12.8	82	84	84	41	37	37	3.44	3.48	3.48	3.15	3.29	3.29	3.13	3.22	3.22	99	98	98	4.25	5.74	5.74	3.95	4.6
3	19	168	58.4	55.8	55	28.8	25.8	25.8	10	11	11	80	83	83	66	69.5	69.5	95.5	91.2	91.2	33	60	60	16.7	25.6	25.6	83	81.2	81.2	40.2	38.2	38.2	3.12	3.03	3.03	3.04	2.85	2.85	2.91	2.73	2.73	96	96	96	4.24	3.14	3.14	3.42	2.86
3	19	164	60.7	60	57	25.5	26.5	26.2	15.8	16	11	82	82	82	74	70.3	66	98	96.4	95	57.2	48.6	58	12.1	19.2	23.4	84	92.5	82	40	40	37.8	3.12	3.29	3.1	3	3.14	2.9	2.74	2.88	2.91	91	92	95	3.07	3.58	5.25	2.84	3.26
3	18	162	57.6	56.1	54	22.8	21.6	20.7	19.3	19.4	15.8	81	81	80	70	87.5	66	96	96	93	59.4	63.4	61.1	15.8	7.8	12.1	86.5	68.5	78	41	42	41	3.25	3.31	2.97	2.93	3.15	2.82	2.86	2.91	2.62	98	92	92.93	3.93	4.05	3.6	3.36	3.29
3	19	168	58.1	56.8	56	25.3	22.6	22.8	12.6	14.6	11.8	79	83	81	69	69	75	92	92.5	94	51.3	41.4	58.1	23.2	25.2	24.7	81	87.5	77	39	40	39.5	3.69	3.48	3.51	3.69	3.48	3.51	3.39	2.89	2.73	92	83	77.76	4.08	4.14	3.34	3.61	2.81
3	18	164	52.1	50.5	50	24.4	25.5	18	10.6	7.4	4.2	79	76	77	64	66.5	63.5	95	96	95.5	46.6	50.8	34	14.8	24.4	17.3	78	84.6	68	37	39.5	37.7	2.65	2.71	2.55	2.17	1.54	1.49	2.17	1.54	1.49	100	100	99.96	3.4	3.78	3.38	3.05	3.68
3	18	172	76.05	75	75	30.4	32.5	33.1	15.2	17.9	15.2	91	95	92	76	76	79.5	107.7	110	109	33.7	73	63.4	17.2	23.9	20.7	88	88	92	41	39	41	3.61	3.6	3.54	3.61	3.6	3.31	1.85	2.82	3.23	51	78	97.5	2.07	3.06	4.2	1.42	2.74
3	19	162	54.35	51.9	50	33.3	31.2	32.5	23	20.4	22.6	81.5	83	80.5	67	66	64	91	93	89.6	24.4	42.4	44.1	10.9	18.6	32.2	77	75	78.5	39.5	39	38	3.29	3.34	3.28	3.29	3.34	3.26	1.74	2.79	2.85	53	84	97.37	1.96	3.19	3.27	1.45	2.81
3	18	150	55.7	54.5	53	28.3	26.4	26.4	21.4	20.4	17.6	85	85.5	84	67	67.5	64.5	97	95.5	93	60.9	77.2	76.5	17.8	17.9	17.7	82.5	78	85	35	38	64.5	2.72	2.55	2.48	2.66	2.31	2.28	2.36	2.31	2.28	89	100	99.95	3.34	5.7	5.09	2.85	4.66
3	19	170	55.5	57.95	58	22	16	13.9	15	16.2	13.1	84.4	86.5	86	66.4	69.1	70	92.8	93.4	87	52.9	73.1	67.8	12.5	22.1	16.5	85	92.5	82.5	40.5	39.2	39.7	3.12	2.98	2.61	3.12	2.76	2.54	2.3	2.76	2.37	74	100.06	96.29	2.66	4.19	2.6	2.16	3.85
3	18	165	62.05	59.95	58	20.9	19.1	15.4	21.9	20.2	16.6	92.5	92	90	72.5	75	69	95	97	95	66.6	37.2	28.2	13	23.9	16.3	93.5	91	83	37	37	37	2.99	2.71	2.66	2.69	1.86	2.03	2.5	1.77	2	93	95.14	98.6	4.79	4.87	5.42	3.13	2.59
[truncated: 80 more columns]
